# Supplementary material for: Control of Conformational Transitions by the Conserved GX9P Motif in the Fifth Transmembrane Domain of Neurotransmitter Sodium Symporters
Source: Int J Mol Sci. 2025 Mar 26;26(7):3054. doi: 10.3390/ijms26073054 (PMC11988846; doi:10.3390/ijms26073054)
Supplement: Supplementary file 1 [file ijms-26-03054-s001.zip]

Archive with 1 entries (1 files):
- ijms-3532763-supplementary.pdf
